# Supplementary material for: An Assessment of Multipollutant Exposures Using Silicone Wristbands Among Bangladeshi Youth
Source: Int J Environ Res Public Health. 2024 Dec 18;21(12):1691. doi: 10.3390/ijerph21121691 (PMC11675965; doi:10.3390/ijerph21121691)
Supplement: Supplementary file 1 [file ijerph-21-01691-s001.zip › Supplementary Table 1.xlsx]

## Sheet: Supplementary Table 1
Supplementary Table 1. Chemicals detected in wristbands
Chemical	CASRN	% Detected	Median (25th percentile, 75th percentile)	Chemicals in Commerce	Consumer Products	Dioxins and Furans	Flame Retardant	Personal Care	Pesticides	Pharmacological	PAH	VOC
Bis(2-ethylhexyl)phthalate	117-81-7	100	1540 (873.75, 2355)	X					X
Benz[a]anthracene	56-55-3	97.5	28.2 (20.775, 34.875)								X
Pyrene	129-00-0	97.5	175.5 (133, 206.75)	X							X
Acenaphthylene	208-96-8	95	17.75 (12.5, 24.8)								X
Benzyl salicylate	118-58-1	95	374.5 (169.5, 821.5)					X
Diisobutyl phthalate	84-69-5	95	1260 (600.75, 2955)	X
Diethyl phthalate	84-66-2	92.5	436 (237.75, 1090)	X					X
Naphthalene	91-20-3	92.5	11.55 (9.045, 16)								X	X
Di-n-nonyl phthalate	84-76-4	90	328 (177.25, 572.25)	X
Permethrin	52645-53-1	87.5	207 (92.4, 583.5)						X
Di-n-butyl phthalate	84-74-2	85	3075 (618, 9200)	X				X	X
Benzo[a]pyrene	50-32-8	82.5	18.6 (10.46, 22.25)								X
Anthracene	120-12-7	77.5	124 (39.67, 183.25)								X
Cyclopenta[cd]pyrene	27208-37-3	77.5	59.1 (30.175, 82.1)								X
2-Methylphenanthrene	2531-84-2	72.5	17.4 (0, 23.225)								X
Fluoranthene	206-44-0	70	152.5 (0, 201.75)								X
Galaxolide	1222-05-5	70	91.85 (0, 279)	X				X
Benzophenone	119-61-9	65	21.7 (0, 30.375)	X				X
Tonalide	1506-02-1	60	29.4 (0, 61.65)					X
Triphenylene	217-59-4	52.5	9.48 (0, 30.375)								X
Benzyl benzoate	120-51-4	50	18.9 (0, 176.5)						X
Benzo[k]fluoranthene	207-08-9	47.5	0 (0, 55.8)								X
Phthalimide	85-41-6	47.5	0 (0, 133.25)	X					X
1-Methylnaphthalene	90-12-0	45	0 (0, 4.9275)	X							X	X
Ethylene brassylate	105-95-3	37.5	0 (0, 620.5)					X
1-Methylphenanthrene	832-69-9	35	0 (0, 12.375)								X
9-Fluorenone	486-25-9	35	0 (0, 20.725)	X							X
Benzo[a]fluorene	238-84-6	35	0 (0, 10.6)								X
Benzo[ghi]perylene	191-24-2	35	0 (0, 8.0075)								X
Citral A	5392-40-5	35	0 (0, 80.775)		X			X
Fluorene	86-73-7	35	0 (0, 11.5)								X
Exaltolide [15-Pentadecanolide]	106-02-5	32.5	0 (0, 743)					X
Lilial	80-54-6	32.5	0 (0, 74.15)					X
Chrysene	218-01-9	30	0 (0, 18.675)								X
Phenanthrene	85-01-8	30	0 (0, 117)								X
Permethrin II	999046-03-6	27.5	0 (0, 70.4)						X
1-Methylpyrene	2381-21-7	25	0 (0, 1.4425)								X
Benzo[b]fluorene	243-17-4	25	0 (0, 1.5525)								X
Bifenthrin	82657-04-3	25	0 (0, 8.7)						X
TPP	115-86-6	25	0 (0, 6.275)	X			X
Dibenzofuran	132-64-9	22.5	0 (0, 0)			X
Amyl cinnamal	122-40-7	17.5	0 (0, 0)					X
1,6-Dimethylnaphthalene	575-43-9	15	0 (0, 0)								X
2,4-Di-tert-butylphenol	96-76-4	15	0 (0, 0)	X
4-Chloro-3,5-dimethylphenol	88-04-0	15	0 (0, 0)	X
Butyl benzyl phthalate	85-68-7	12.5	0 (0, 0)	X
Dimethyl phthalate	131-11-3	12.5	0 (0, 0)	X					X
Anthanthrene	191-26-4	10	0 (0, 0)								X
Butylated hydroxytoluene	128-37-0	10	0 (0, 0)	X	X
Citral B	5392-40-5	10	0 (0, 0)		X			X
Cyhalothrin (Gamma)	76703-62-3	10	0 (0, 0)						X
D-Limonene	5989-27-5	10	0 (0, 0)		X			X
Sudan I	842-07-9	10	0 (0, 0)	X							X
Chlorpyrifos	2921-88-2	7.5	0 (0, 0)						X	X
Cinnamal	104-55-2	7.5	0 (0, 0)	X	X			X	X
Diphenylamine	122-39-4	7.5	0 (0, 0)						X
Indeno[1,2,3-cd]pyrene	193-39-5	7.5	0 (0, 0)								X
2,4-Bis(alpha,alpha-dimethylbenzyl)phenol	2772-45-4	5	0 (0, 0)	X
3,6-Dimethylphenanthrene	1576-67-6	5	0 (0, 0)								X
4-Chlorophenyl isocyanate	104-12-1	5	0 (0, 0)	X					X
B-citronellol	106-22-9	5	0 (0, 0)		X			X
Benzyl alcohol	100-51-6	5	0 (0, 0)	X	X			X		X
Bioallethrin S-cyclopentenyl isomer	28434-00-6	5	0 (0, 0)						X
Dicyclohexyl phthalate	84-61-7	5	0 (0, 0)	X
TCPP	26248-87-3	5	0 (0, 0)	X			X
1,2-Dimethylnaphthalene	573-98-8	2.5	0 (0, 0)								X
2-Ethylnaphthalene	939-27-5	2.5	0 (0, 0)								X
2-Methyl-9,10-anthraquinone	84-54-8	2.5	0 (0, 0)								X
2,6-Dimethylnaphthalene	581-42-0	2.5	0 (0, 0)								X	X
Acenaphthene	83-32-9	2.5	0 (0, 0)								X
Bioallethrin	584-79-2	2.5	0 (0, 0)						X
Biphenyl	92-52-4	2.5	0 (0, 0)	X					X
Butylated hydroxyanisole	25013-16-5	2.5	0 (0, 0)					X		X
Cypermethrin-2	52315-07-8	2.5	0 (0, 0)						X
Di-n-octyl phthalate	117-84-0	2.5	0 (0, 0)	X
Linalool	78-70-6	2.5	0 (0, 0)					X	X
Musk amberette	83-66-9	2.5	0 (0, 0)					X
Musk Ketone	81-14-1	2.5	0 (0, 0)					X
Piperonyl butoxide	51-03-6	2.5	0 (0, 0)						X
Sulfur (S8)	10544-50-0	2.5	0 (0, 0)						X
Transfluthrin	118712-89-3	2.5	0 (0, 0)						X
Triclosan	3380-34-5	2.5	0 (0, 0)	X				X		X
Tris(2-ethylhexyl) phosphate	78-42-2	2.5	0 (0, 0)	X			X
This table provides a description of each chemical detected on any wristband in the study. Xs mark the class (or classes) to which each chemical belongs.
