# Supplementary material for: An Assessment of Multipollutant Exposures Using Silicone Wristbands Among Bangladeshi Youth
Source: Int J Environ Res Public Health. 2024 Dec 18;21(12):1691. doi: 10.3390/ijerph21121691 (PMC11675965; doi:10.3390/ijerph21121691)
Supplement: Supplementary file 1 [file ijerph-21-01691-s001.zip › Supplementary Table 2.xlsx]

## Sheet: Supplementary Table 2
Supplementary Table 2. Results from stepwise modeling with single chemical outcomes
		Male Gender	Age	BMI	Birth Order	Child Health	Father Smoke	Other Smokers	Own Farm Land	Garment	Rice	Beans	Fish	Meat	Fruit	Vegetables	Sweets	Milk	Juice	Water	TV in House	Hanging Toilet	Flush	Mother Education	R-Squared
Bis(2-ethylhexyl)phthalate	Beta Coefficient	0.0126	0.293									0.0124		-0.0145			-0.0208	-0.0124		0.176					0.255
	95% Confidence Interval	(-0.29, 0.315)	(-0.0735, 0.66)									(-0.00525, 0.0301)		(-0.0355, 0.00639)			(-0.0368, -0.00473)	(-0.0272, 0.00231)		(-0.0439, 0.397)
Benz[a]anthracene	Beta Coefficient	-0.114	-0.0843	0.149	-0.0817								0.0193	-0.0151			-0.0187	0.017		0.259	-0.507			-0.0585	0.232
	95% Confidence Interval	(-0.48, 0.253)	(-0.494, 0.326)	(-0.00153, 0.3)	(-0.223, 0.0595)								(0.00247, 0.0362)	(-0.0389, 0.0086)			(-0.0359, -0.00161)	(0.000281, 0.0336)		(0.00809, 0.509)	(-0.96, -0.0542)			(-0.121, 0.00428)
Acenaphthalene	Beta Coefficient	-0.181	0.12							0.284				-0.0125		0.0112				0.265					0.264
	95% Confidence Interval	(-0.489, 0.128)	(-0.254, 0.494)							(-0.0652, 0.634)				(-0.0347, 0.00976)		(-0.00372, 0.0261)				(0.0177, 0.512)
Benzyl Salicylate	Beta Coefficient	-0.352	0.214	0.12		-0.118			0.301		-0.0919	0.0127									-0.467				0.15
	95% Confidence Interval	(-0.618, -0.0865)	(-0.088, 0.515)	(0.0179, 0.223)		(-0.306, 0.0704)			(0.0274, 0.575)		(-0.162, -0.0221)	(-0.0023, 0.0277)									(-0.788, -0.146)
Pyrene	Beta Coefficient	-0.147	0.0439	0.297	-0.132		0.261		-0.243								-0.0224		-0.0236	-0.232		-0.426	-0.242	-0.103	0.477
	95% Confidence Interval	(-0.513, 0.219)	(-0.334, 0.422)	(0.144, 0.449)	(-0.269, 0.00474)		(-0.0618, 0.584)		(-0.557, 0.0703)								(-0.0405, -0.00428)		(-0.0502, 0.003)	(-0.467, 0.00303)		(-0.89, 0.0384)	(-0.615, 0.131)	(-0.17, -0.0364)
Diisobutyl Phthalate	Beta Coefficient	0.166	0.0255	-0.135	-0.055	0.177	0.274	-0.178		0.222	0.0447	0.0165	-0.0114		0.0171	0.012	0.0122		0.0248	0.26	-0.801			-0.0425	0.626
	95% Confidence Interval	(-0.137, 0.469)	(-0.262, 0.313)	(-0.254, -0.0158)	(-0.166, 0.0564)	(0.00267, 0.352)	(0.00753, 0.541)	(-0.432, 0.0754)		(-0.0394, 0.484)	(-0.0267, 0.116)	(0.000413, 0.0326)	(-0.0259, 0.00314)		(5.42e-05, 0.0341)	(-0.000228, 0.0243)	(-0.00221, 0.0266)		(0.00451, 0.0451)	(0.0576, 0.463)	(-1.13, -0.474)			(-0.103, 0.0175)
Diethyl Phthalate	Beta Coefficient	-0.295	0.159	0.0674			0.184				-0.0903								0.0155		-0.301				0.194
	95% Confidence Interval	(-0.612, 0.021)	(-0.217, 0.535)	(-0.0485, 0.183)			(-0.125, 0.494)				(-0.173, -0.00732)								(-0.00797, 0.0389)		(-0.694, 0.0929)
Naphthalene	Beta Coefficient	0.0135	0.0983	0.114	-0.129								0.0133											0.0465	0.246
	95% Confidence Interval	(-0.325, 0.351)	(-0.265, 0.461)	(-0.00212, 0.23)	(-0.262, 0.00435)								(-0.00182, 0.0284)											(-0.0105, 0.104)
Di-n-nonyl Phthalate	Beta Coefficient	0.0691	-0.343	0.109	-0.107	0.163	0.295						-0.0155						0.0223		-0.312	0.0266	0.378		0.378
	95% Confidence Interval	(-0.253, 0.391)	(-0.677, -0.00915)	(-0.00733, 0.225)	(-0.233, 0.0182)	(-0.0325, 0.359)	(0.0154, 0.575)						(-0.0299, -0.00117)						(-0.0015, 0.0461)		(-0.653, 0.0282)	(-0.357, 0.41)	(0.0548, 0.702)
Permethrin	Beta Coefficient	-0.311	-0.0973	0.173		-0.147	0.35			0.438		0.0146		-0.0207			-0.0141		-0.0205		0.263	-0.249	-0.671		0.378
	95% Confidence Interval	(-0.609, -0.0117)	(-0.461, 0.266)	(0.0405, 0.305)		(-0.347, 0.0521)	(0.0692, 0.63)			(0.129, 0.746)		(-0.000993, 0.0303)		(-0.0419, 0.000388)			(-0.0301, 0.00196)		(-0.0452, 0.00424)		(-0.11, 0.637)	(-0.64, 0.142)	(-1.02, -0.326)
Di-n-butyl Phthalate	Beta Coefficient	-0.274	0.0041	0.159			0.375			0.412	0.0605		-0.0169		0.0256			-0.0122						-0.0988	0.278
	95% Confidence Interval	(-0.589, 0.0419)	(-0.352, 0.36)	(0.0424, 0.275)			(0.0441, 0.705)			(0.0948, 0.729)	(-0.0194, 0.14)		(-0.0323, -0.00141)		(0.00639, 0.0447)			(-0.0269, 0.00259)						(-0.175, -0.0227)
Benzo[a]pyrene	Beta Coefficient	-0.0902	0.0358					-0.476	0.182		0.0753								-0.0238						0.278
	95% Confidence Interval	(-0.369, 0.189)	(-0.294, 0.366)					(-0.782, -0.17)	(-0.0983, 0.461)		(-0.000479, 0.151)								(-0.0448, -0.0027)
Anthracene	Beta Coefficient	-0.00903	0.186	0.211	-0.137	-0.307		0.331	0.241	0.36	0.118						0.0103	-0.0117	-0.017	-0.251	0.412	-0.211	-0.651		0.34
	95% Confidence Interval	(-0.346, 0.328)	(-0.159, 0.531)	(0.0601, 0.362)	(-0.266, -0.00871)	(-0.538, -0.0759)		(-0.00692, 0.67)	(-0.0724, 0.554)	(0.0493, 0.671)	(0.0195, 0.216)						(-0.00699, 0.0275)	(-0.0276, 0.00413)	(-0.0441, 0.0101)	(-0.515, 0.0139)	(-0.0586, 0.883)	(-0.63, 0.209)	(-1.09, -0.208)
Cyclopenta[cd]pyrene	Beta Coefficient	-0.0468	0.0789				0.218	-0.331								0.0114					-0.435				0.212
	95% Confidence Interval	(-0.346, 0.252)	(-0.266, 0.424)				(-0.0726, 0.509)	(-0.653, -0.0082)								(-0.00213, 0.025)					(-0.799, -0.0705)
2-methylphenanthrene	Beta Coefficient	0.118	0.293	0.115	-0.131		0.116			0.25	-0.0491				0.0129				-0.0247		-0.41	0.134	-0.368	-0.0396	0.58
	95% Confidence Interval	(-0.165, 0.401)	(0.0219, 0.564)	(0.0234, 0.206)	(-0.23, -0.0315)		(-0.132, 0.364)			(0.0117, 0.489)	(-0.114, 0.0162)				(-0.00208, 0.0278)				(-0.0429, -0.00649)		(-0.71, -0.109)	(-0.214, 0.483)	(-0.668, -0.0691)	(-0.0984, 0.0192)
Fluoranthene	Beta Coefficient	-0.0123	-0.0733					-0.38		0.252			0.011	-0.0142					-0.0186						0.146
	95% Confidence Interval	(-0.312, 0.288)	(-0.436, 0.29)					(-0.706, -0.0535)		(-0.0657, 0.57)			(-0.00456, 0.0266)	(-0.0334, 0.00499)					(-0.0417, 0.00458)
Galaxolide	Beta Coefficient	-0.304	0.415	0.142				0.358	-0.231		-0.0482			-0.0115			-0.0164	0.0116			-0.262			-0.0759	0.349
	95% Confidence Interval	(-0.603, -0.00514)	(0.0699, 0.76)	(0.0243, 0.26)				(0.049, 0.667)	(-0.51, 0.0487)		(-0.126, 0.0294)			(-0.031, 0.00801)			(-0.0325, -0.000389)	(-0.00321, 0.0264)			(-0.641, 0.118)			(-0.132, -0.02)
Benzophenone	Beta Coefficient	-0.0831	0.11	0.146		-0.301	-0.289	0.172	0.514	0.206	0.0432	0.0143	0.0112		-0.0142		0.00887	-0.00907	-0.0195	-0.207		0.143	-0.297	0.11	0.617
	95% Confidence Interval	(-0.337, 0.171)	(-0.161, 0.381)	(0.0335, 0.258)		(-0.493, -0.108)	(-0.541, -0.0375)	(-0.0929, 0.437)	(0.217, 0.81)	(-0.0532, 0.465)	(-0.0266, 0.113)	(-0.00215, 0.0308)	(-0.00211, 0.0245)		(-0.0336, 0.00525)		(-0.00573, 0.0235)	(-0.0215, 0.00332)	(-0.0406, 0.00159)	(-0.39, -0.025)		(-0.232, 0.518)	(-0.619, 0.0253)	(0.0496, 0.169)
Tonalide	Beta Coefficient	0.0551	0.269											-0.0124					-0.0312		0.351				0.203
	95% Confidence Interval	(-0.229, 0.339)	(-0.0695, 0.608)											(-0.0306, 0.00568)					(-0.0521, -0.0102)		(-0.0126, 0.714)
Triphenylene	Beta Coefficient	-0.0243	0.037		0.0876	-0.107	0.229	-0.337			0.127		-0.0126								-0.3	-0.284	-0.579	0.0304	0.306
	95% Confidence Interval	(-0.339, 0.29)	(-0.271, 0.345)		(-0.0317, 0.207)	(-0.294, 0.0795)	(-0.044, 0.503)	(-0.645, -0.0288)			(0.0442, 0.21)		(-0.0262, 0.000898)								(-0.644, 0.0429)	(-0.642, 0.0747)	(-0.935, -0.223)	(-0.0274, 0.0881)
Benzyl Benzoate	Beta Coefficient	0.0466	-0.108	-0.0817			-0.248				-0.0761				-0.0133			-0.00818	0.0175	0.142	-0.24	0.0426	0.639	0.0638	0.479
	95% Confidence Interval	(-0.21, 0.303)	(-0.383, 0.167)	(-0.197, 0.0338)			(-0.502, 0.0062)				(-0.147, -0.00479)				(-0.0283, 0.0017)			(-0.0209, 0.00451)	(-0.00166, 0.0367)	(-0.0597, 0.343)	(-0.62, 0.141)	(-0.316, 0.402)	(0.316, 0.963)	(0.0034, 0.124)
Number of Chemicals Above Median*	Beta Coefficient	-2.42	1.39	1.81			2.74	-2.36		3.14		0.115		-0.166		0.0859	-0.113		-0.179		-2.95	-3.1	-3.26		0.411
	95% Confidence Interval	(-5.24, 0.399)	(-2.08, 4.86)	(0.587, 3.03)			(-0.0113, 5.49)	(-5.43, 0.707)		(0.209, 6.07)		(-0.0365, 0.267)		(-0.367, 0.0355)		(-0.0434, 0.215)	(-0.27, 0.0443)		(-0.418, 0.0591)		(-6.52, 0.628)	(-7.05, 0.852)	(-6.61, 0.0967)
This table is a summary of the individual linear regression modeling results, including a beta coefficient and a 95% confidence interval for each chemical. Chemical concentrations are in units of nanogram chemical per gram of wristband. Rice, beans, fish, meat, fruit, vegetables, sweets, milk, and juice are recorded as the number of days per month that the child consumes the food. Water consumpti…
*This portion of the analysis included only the 21 chemicals there were detected in at least 50% of the participants. The median was calculated from only the wristbands where the chemicals were detected
