# Supplementary material for: An Assessment of Multipollutant Exposures Using Silicone Wristbands Among Bangladeshi Youth
Source: Int J Environ Res Public Health. 2024 Dec 18;21(12):1691. doi: 10.3390/ijerph21121691 (PMC11675965; doi:10.3390/ijerph21121691)
Supplement: Supplementary file 1 [file ijerph-21-01691-s001.zip › Supplementary Table 3.xlsx]

## Sheet: Supplementary Table 3
Supplementary Table 3. Results from sensitivity analyses replacing BMI with height
Height
	Class-Specific Cumulative Exposure Score					Overall Cumulative Exposure Score
	Commerce	Personal Care Product	Pesticide	PAHs	VOCs
Male Sex	-1.39_x000D_ (-2.85, 0.0757)	-0.793_x000D_ (-1.62, 0.0369)	-0.722_x000D_ (-1.46, 0.0168)	-0.0792_x000D_ (-2.14, 1.98)	0.0368_x000D_ (-0.301, 0.375)	-2.96_x000D_ (-6.22, 0.3)
Age	0.236_x000D_ (-1.47, 1.94)	0.823_x000D_ (-0.251, 1.9)	0.113_x000D_ (-0.864, 1.09)	1.29_x000D_ (-1.07, 3.66)	0.261_x000D_ (-0.0942, 0.617)	0.491_x000D_ (-3.9, 4.89)
Child Health	0.882_x000D_ (-0.095, 1.86)	_x000D_	_x000D_	_x000D_	0.188_x000D_ (-0.018, 0.394)	_x000D_
Height	0.228_x000D_ (0.0255, 0.431)	0.101_x000D_ (-0.012, 0.215)	0.0602_x000D_ (-0.034, 0.154)	_x000D_	_x000D_	0.421_x000D_ (-0.0959, 0.938)
Birth Order	_x000D_	_x000D_	_x000D_	_x000D_	-0.11_x000D_ (-0.242, 0.022)	_x000D_
Father Smoke	0.813_x000D_ (-0.408, 2.03)	_x000D_	_x000D_	_x000D_	_x000D_	1.76_x000D_ (-1.16, 4.68)
Other Smokers	_x000D_	_x000D_	_x000D_	_x000D_	_x000D_	-1.88_x000D_ (-5.24, 1.47)
Own Farm Land	_x000D_	0.712_x000D_ (-0.0691, 1.49)	_x000D_	_x000D_	_x000D_	2.43_x000D_ (-0.724, 5.59)
Garment	1.19_x000D_ (-0.171, 2.55)	0.683_x000D_ (-0.117, 1.48)	0.974_x000D_ (0.215, 1.73)	_x000D_	_x000D_	4.14_x000D_ (0.705, 7.58)
Rice	_x000D_	-0.185_x000D_ (-0.4, 0.0299)	-0.262_x000D_ (-0.46, -0.0635)	_x000D_	_x000D_	_x000D_
Beans	0.0818_x000D_ (0.00982, 0.154)	0.0436_x000D_ (0.00116, 0.0861)	0.0317_x000D_ (-0.00663, 0.07)	_x000D_	_x000D_	0.158_x000D_ (-0.0161, 0.332)
Vegetables	0.0329_x000D_ (-0.0243, 0.0901)	_x000D_	_x000D_	0.071_x000D_ (-0.0226, 0.165)	_x000D_	_x000D_
Fish	-0.0478_x000D_ (-0.115, 0.0196)	_x000D_	_x000D_	_x000D_	0.00953_x000D_ (-0.00547, 0.0245)	_x000D_
Meat	_x000D_	_x000D_	-0.0604_x000D_ (-0.11, -0.0111)	_x000D_	_x000D_	-0.135_x000D_ (-0.349, 0.079)
Sweets	_x000D_	_x000D_	-0.0356_x000D_ (-0.0744, 0.00315)	_x000D_	_x000D_	_x000D_
Juice	_x000D_	-0.0694_x000D_ (-0.129, -0.00948)	_x000D_	_x000D_	_x000D_	-0.21_x000D_ (-0.517, 0.0978)
Water	_x000D_	_x000D_	0.678_x000D_ (0.126, 1.23)	_x000D_	_x000D_	1.77_x000D_ (-0.61, 4.16)
Television in House	-2.09_x000D_ (-3.67, -0.511)	-1.05_x000D_ (-2.07, -0.0307)	-1.09_x000D_ (-2.04, -0.126)	-2.44_x000D_ (-4.95, 0.0788)	_x000D_	-4.47_x000D_ (-8.49, -0.445)
Hanging Toilet	-1.28_x000D_ (-2.99, 0.427)	_x000D_	_x000D_	_x000D_	_x000D_	-3.15_x000D_ (-7.95, 1.65)
Flush	-0.797_x000D_ (-2.35, 0.754)	_x000D_	_x000D_	_x000D_	_x000D_	-3.8_x000D_ (-8.08, 0.475)
Mother Education	-0.191_x000D_ (-0.471, 0.088)	_x000D_	_x000D_	_x000D_	_x000D_	_x000D_
Fruit	_x000D_	_x000D_	_x000D_	_x000D_	0.00924_x000D_ (-0.00486, 0.0233)	_x000D_
R-Squared	0.355	0.384	0.343	0.093	0.208	0.285
This table is a description of the results from linear regression modeling with exposure score as the outcome when the BMI covariate is replaced with height. The beta coefficients are in units of number of chemicals in the class per wristband for the class specific cumulative exposure scores and in units of chemicals per wristband for the overall cumulative exposure score. Rice, beans, fish, meat…
