# Supplementary material for: An Assessment of Multipollutant Exposures Using Silicone Wristbands Among Bangladeshi Youth
Source: Int J Environ Res Public Health. 2024 Dec 18;21(12):1691. doi: 10.3390/ijerph21121691 (PMC11675965; doi:10.3390/ijerph21121691)
Supplement: Supplementary file 1 [file ijerph-21-01691-s001.zip › Supplementary Table 5.xlsx]

## Sheet: Supplementary Table 5
Supplementary Table 3. Results from sensitivity analyses replacing BMI with height and weight
Height and Weight Together
	Class-Specific Cumulative Exposure Score					Overall Cumulative Exposure Score
	Commerce	Personal Care Product	Pesticide	PAHs	VOCs
Male Sex	-1.99_x000D_ (-3.29, -0.683)	-1.13_x000D_ (-1.9, -0.361)	-1.03_x000D_ (-1.74, -0.321)	-1.42_x000D_ (-3.42, 0.582)	0.082_x000D_ (-0.246, 0.41)	-3.28_x000D_ (-6.15, -0.404)
Age	-0.237_x000D_ (-1.74, 1.27)	0.852_x000D_ (-0.188, 1.89)	-0.263_x000D_ (-1.2, 0.675)	0.488_x000D_ (-2.02, 3)	0.327_x000D_ (-0.0627, 0.716)	0.0797_x000D_ (-3.65, 3.81)
Child Health	0.477_x000D_ (-0.305, 1.26)	-0.482_x000D_ (-1.1, 0.131)	_x000D_	_x000D_	_x000D_	_x000D_
Height	_x000D_	-0.142_x000D_ (-0.334, 0.0496)	_x000D_	_x000D_	-0.0788_x000D_ (-0.135, -0.0221)	_x000D_
Weight	0.58_x000D_ (0.286, 0.874)	0.527_x000D_ (0.25, 0.804)	0.289_x000D_ (0.112, 0.467)	0.489_x000D_ (0.0266, 0.951)	0.129_x000D_ (0.0407, 0.216)	1.19_x000D_ (0.487, 1.89)
Birth Order	_x000D_	_x000D_	_x000D_	_x000D_	-0.155_x000D_ (-0.282, -0.0281)	_x000D_
Father Smoke	1.04_x000D_ (-0.0745, 2.15)	0.548_x000D_ (-0.168, 1.26)	0.476_x000D_ (-0.213, 1.16)	1.76_x000D_ (-0.26, 3.79)	_x000D_	2.69_x000D_ (-0.0163, 5.4)
Other Smokers	_x000D_	_x000D_	-0.48_x000D_ (-1.3, 0.34)	-2.17_x000D_ (-4.48, 0.132)	_x000D_	-2.35_x000D_ (-5.4, 0.697)
Own Farm Land	_x000D_	0.671_x000D_ (-0.177, 1.52)	_x000D_	_x000D_	_x000D_	_x000D_
Garment	1.33_x000D_ (0.114, 2.55)	0.601_x000D_ (-0.18, 1.38)	0.896_x000D_ (0.149, 1.64)	2.22_x000D_ (0.17, 4.28)	_x000D_	3.69_x000D_ (0.701, 6.69)
Rice	_x000D_	_x000D_	-0.122_x000D_ (-0.323, 0.0788)	0.679_x000D_ (0.117, 1.24)	0.0694_x000D_ (-0.00787, 0.147)	_x000D_
Beans	0.099_x000D_ (0.0389, 0.159)	0.0466_x000D_ (0.000942, 0.0923)	0.0432_x000D_ (0.00469, 0.0816)	_x000D_	_x000D_	0.125_x000D_ (-0.021, 0.271)
Fish	_x000D_	_x000D_	_x000D_	_x000D_	0.0124_x000D_ (-0.00249, 0.0272)	_x000D_
Meat	-0.0817_x000D_ (-0.162, -0.00139)	_x000D_	-0.0641_x000D_ (-0.113, -0.0147)	_x000D_	_x000D_	-0.148_x000D_ (-0.344, 0.0476)
Sweets	-0.0539_x000D_ (-0.115, 0.00763)	-0.034_x000D_ (-0.0756, 0.00768)	-0.0365_x000D_ (-0.0765, 0.00356)	_x000D_	_x000D_	-0.141_x000D_ (-0.293, 0.0101)
Milk	_x000D_	-0.0327_x000D_ (-0.0692, 0.00391)	-0.0324_x000D_ (-0.0683, 0.00341)	_x000D_	_x000D_	_x000D_
Juice	-0.0627_x000D_ (-0.163, 0.0372)	-0.096_x000D_ (-0.169, -0.023)	-0.0538_x000D_ (-0.117, 0.00931)	-0.158_x000D_ (-0.33, 0.0132)	_x000D_	-0.301_x000D_ (-0.553, -0.0497)
Water	_x000D_	-0.509_x000D_ (-1.08, 0.0614)	_x000D_	_x000D_	_x000D_	_x000D_
Television in House	-1.71_x000D_ (-3.15, -0.269)	_x000D_	_x000D_	_x000D_	_x000D_	-3.2_x000D_ (-6.72, 0.328)
Hanging Toilet	-1.88_x000D_ (-3.62, -0.137)	-0.484_x000D_ (-1.59, 0.625)	-1.1_x000D_ (-2.16, -0.0398)	-2.41_x000D_ (-5.46, 0.642)	_x000D_	-4.1_x000D_ (-8.27, 0.0783)
Flush	-1.18_x000D_ (-2.6, 0.239)	-0.995_x000D_ (-2.02, 0.0288)	-0.829_x000D_ (-1.78, 0.126)	-3.99_x000D_ (-6.74, -1.25)	_x000D_	-4.33_x000D_ (-7.89, -0.765)
Mother Education	-0.236_x000D_ (-0.488, 0.0156)	_x000D_	_x000D_	_x000D_	_x000D_	_x000D_
Fruit	_x000D_	_x000D_	_x000D_	_x000D_	0.00844 (-0.00454, 0.0214)	_x000D_
R-Squared	0.492	0.512	0.384	0.214	0.321	0.413
This table is a description of the results from linear regression modeling with exposure score as the outcome when the BMI covariate is replaced with height and weight. The beta coefficients are in units of number of chemicals in the class per wristband for the class specific cumulative exposure scores and in units of chemicals per wristband for the overall cumulative exposure score. Rice, beans,…
